# Supplementary material for: Food Insecurity, Health, and Socioeconomic Status: Results from the University of the Basque Country, Spain
Source: Nutrients. 2025 Apr 10;17(8):1314. doi: 10.3390/nu17081314 (PMC12030259; doi:10.3390/nu17081314)
Supplement: Supplementary file 1 [file nutrients-17-01314-s001.zip]

Archive with 1 entries (1 files):
- nutrients-3564735-supplementary.pdf
